# Supplementary material for: Dual-Energy X-Ray absorptiometry associates total body fat and bone mineral content with elevated blood pressure in adult divers
Source: Sci Rep. 2026 Apr 9;16:11783. doi: 10.1038/s41598-026-38908-7 (PMC13065840; doi:10.1038/s41598-026-38908-7)
Supplement: Supplementary file 1 — Supplementary Material 1 [file 41598_2026_38908_MOESM1_ESM.xlsx]

## Sheet: Hoja1
Grupo	PAS	PAD	BF%
HTN	151	79.7	26.4
HTN	147.3	93	32.7
HTN	156	93.3	32.6
HTN	173	103	37.8
HTN	156.7	108.3	35.1
HTN	169	119.7	31.9
HTN	166.7	104.7	39.6
HTN	145	97.7	28.4
HTN	140.3	78.7	31
HTN	145	98.7	34.3
HTN	140.7	75.3	33.7
HTN	149.3	97	38.4
HTN	142	88	21.7
HTN	155.7	94.7	31.3
HTN	156.3	104.7	38.4
HTN	145.3	92.3	40.8
HTN	166	101.3	31.4
HTN	156.3	95.7
HTN	142	91.3	28.6
HTN	154.7	95	30.2
HTN	153.3	101.3	30.7
HTN	157.7	91.3	29.7
HTN	167	110.7	33
HTN	141.7	85	35.6
HTN	149	87	33.4
HTN	158.7	90	40.1
HTN	141.3	75.7	18.8
HTN	155.7	102.3	39.2
HTN	146.3	103	36.4
HTN	187.7	126.7	33.1
HTN	159.7	93.7	31.8
HTN	142.7	74.3	25.8
HTN	153.7	90	35.5
HTN	150.7	85.3	36.1
HTN	147.3	92	36.1
HTN	163.3	104.3	34.1
HTN	153.3	95.3	39.7
HTN	151	95	24
HTN	160.7	101.7	42.5
HTN	168.7	99	37.1
HTN	170.7	108.7	34.5
HN_BP	139	100.7	34.6
HN_BP	134.3	90	37.7
HN_BP	137.3	90.7	31.8
HN_BP	131.7	86.3	29.4
HN_BP	133.3	75	24.8
HN_BP	138.3	87.3	33.8
HN_BP	131.7	77.7	36
HN_BP	130.7	83.7	26.8
HN_BP	139	75	23.7
HN_BP	138.3	75.7	18.8
HN_BP	137	88.3	34
HN_BP	135.3	86	34.2
HN_BP	130	83.7	32
HN_BP	138	89	30.2
HN_BP	133	89	31.9
HN_BP	134.7	76.7	20.2
HN_BP	135	85.3	32.8
HN_BP	136.7	82	32.7
HN_BP	131	82	33.9
NT	109	66	30.9
NT	119	72.3	17.6
NT	121	68	25.6
NT	117.7	72.3	29.6
NT	123.3	81.7	31.9
NT	127	79.3	33.9
NT	129.3	86.7	32.5
NT	125.7	79.7
NT	117	80.3	39.6
NT	111	81	28.8
NT	125.7	78.7	38
NT	126.7	78	31.7
NT	124.3	80.7	29.6
NT	128	75.7	29.8
NT	119.3	75	29.5
NT	126.7	67.7	28.1
NT	121.3	71.3	31.9
NT	125.7	72.3	28.8
NT	128	81	29.2
NT	124.3	72.7	32.6
NT	127.3	80.7	27.1
NT	129	77.7	27.8
NT	122.7	78.3	21
NT	133	81.3	31.9
NT	111.7	74	35.3
NT	119.3	73.7	31.4
NT	122.7	73.3	31.3
NT	127.7	78	26.6
NT	116.3	69.3	14.9
NT	128.7	79.7	30.6
NT	114	77	34.8
NT	128.7	77	24
NT	112.7	71
NT	128.3	91	16
NT	108.6	105	32.8
